# Supplementary material for: Serum folate associated with nonalcoholic fatty liver disease and advanced hepatic fibrosis
Source: Sci Rep. 2023 Aug 9;13:12933. doi: 10.1038/s41598-023-39641-1 (PMC10412549; doi:10.1038/s41598-023-39641-1)
Supplement: Supplementary file 1 — Supplementary Information. [file 41598_2023_39641_MOESM1_ESM.xlsx]

## Sheet: Sheet1
Appendix Table 1 Association of other factors with NAFLD and AHF
Exposure	NAFLD		AHF
	OR (95%CI)	P-value	OR (95%CI)	P-value
Age (year)	0.99 (0.98, 0.99)	<0.0001	1.07 (1.06, 1.08)	<0.0001
Sex
Male	Ref.		Ref.
Female	1.64 (1.41, 1.92)	<0.0001	1.31 (1.00, 1.71)	0.0493
Race		<0.0001		<0.0001
Mexican American	Ref.		Ref.
Other Hispanic	0.71 (0.55, 0.92)	0.0093	1.03 (0.66, 1.62)	0.8897
Non-Hispanic White	0.79 (0.64, 0.98)	0.0304	1.09 (0.75, 1.59)	0.6348
Non-Hispanic Black	0.83 (0.66, 1.05)	0.1247	1.39 (0.93, 2.08)	0.1053
Other Race - Including Multi-Racial	0.28 (0.21, 0.36)	<0.0001	0.52 (0.31, 0.88)	0.014
Education level		<0.0001		<0.0001
<High school	Ref.		Ref.
High school	1.35 (1.10, 1.66)	0.0036	1.19 (0.86, 1.64)	0.3021
>High school	1.38 (1.14, 1.67)	0.0009	1.29 (0.95, 1.75)	0.102
PIR		<0.0001		0.0016
<=1	Ref.		Ref.
1-3	1.05 (0.88, 1.25)	0.5868	0.88 (0.66, 1.19)	0.4119
>3	0.99 (0.81, 1.20)	0.8896	0.78 (0.56, 1.10)	0.1546
Smoking status		<0.0001		<0.0001
Never	Ref.		Ref.
Now	0.87 (0.72, 1.05)	0.1443	0.50 (0.34, 0.74)	0.0004
Former	1.28 (1.09, 1.51)	0.0031	1.16 (0.91, 1.48)	0.2298
Work activities status		0.0478		0.0013
No	Ref.		Ref.
Moderate	1.19 (1.02, 1.40)	0.0295	1.13 (0.86, 1.48)	0.386
Vigorous	1.12 (0.80, 1.57)	0.5024	0.70 (0.33, 1.49)	0.3522
Both	1.22 (1.01, 1.47)	0.0415	1.15 (0.81, 1.63)	0.4281
Recreational activities status		<0.0001		<0.0001
No	Ref.		Ref.
Moderate	0.83 (0.71, 0.97)	0.0195	0.73 (0.56, 0.94)	0.0151
Vigorous	0.59 (0.45, 0.78)	0.0001	0.90 (0.46, 1.74)	0.7464
Both	0.66 (0.53, 0.81)	<0.0001	0.56 (0.33, 0.94)	0.0274
Hypertension status
No	Ref.		Ref.
Yes	2.39 (2.06, 2.78)	<0.0001	1.49 (1.15, 1.93)	0.0025
Diabetes status		<0.0001		<0.0001
No	Ref.		Ref.
Yes	3.76 (3.12, 4.52)	<0.0001	10.55 (7.67, 14.51)	<0.0001
IGT	1.75 (1.37, 2.23)	<0.0001	1.56 (0.90, 2.71)	0.1103
IFG	2.33 (1.87, 2.91)	<0.0001	9.30 (6.42, 13.46)	<0.0001
Total cholesterol (mg/dL)	1.01 (1.01, 1.01)	<0.0001	0.99 (0.99, 0.99)	<0.0001
HDL cholesterol (mg/dL)	0.93 (0.92, 0.93)	<0.0001	0.99 (0.98, 1.00)	0.0035
Dietary energy intake (kcal)		0.7125		<0.0001
Low	Ref.		Ref.
Middle	1.08 (0.91, 1.28)	0.4057	1.12 (0.84, 1.50)	0.4313
High	0.94 (0.75, 1.18)	0.6108	1.43 (0.96, 2.13)	0.082
Dietary protein intake (mg)		0.0737		0.0002
Low	Ref.		Ref.
Middle	1.25 (1.05, 1.48)	0.0122	0.95 (0.71, 1.27)	0.7426
High	1.45 (1.16, 1.82)	0.001	0.93 (0.63, 1.38)	0.7262
Dietary folate intake (mcg)		0.0022		<0.0001
Low	Ref.		Ref.
Middle	0.96 (0.81, 1.13)	0.6	0.70 (0.53, 0.93)	0.0137
High	0.80 (0.66, 0.98)	0.031	0.64 (0.46, 0.90)	0.0109
NAFLD, Nonalcoholic Fatty Liver Disease; AHF, Advanced Hepatic Fibrosis; PIR, Poverty Income Ratio; IFG, Impaired Fasting Glycemia; IGT, Impaired Glucose Tolerance;

## Sheet: Sheet2
1
0.7049 (0.5337, 0.9309)	0.013716
0.6430 (0.4576, 0.9036)	0.010949
